# Supplementary material for: Caffeic Acid and Erythromycin: Antibacterial and Synergistic Effects on Staphylococci
Source: Pharmaceuticals (Basel). 2025 Jun 26;18(7):964. doi: 10.3390/ph18070964 (PMC12300647; doi:10.3390/ph18070964)
Supplement: Supplementary file 1 [file pharmaceuticals-18-00964-s001.zip]

Archive with 1 entries (1 files):
- pharmaceuticals-3683139-supplementary.pdf
